# Supplementary material for: Rad1 and Rad10 Tied to Photolyase Regulators Protect Insecticidal Fungal Cells from Solar UV Damage by Photoreactivation
Source: J Fungi (Basel). 2022 Oct 25;8(11):1124. doi: 10.3390/jof8111124 (PMC9692854; doi:10.3390/jof8111124)
Supplement: Supplementary file 1 [file jof-08-01124-s001.zip]

Archive with 1 entries (1 files):
- jof-1979747-supplementary.pdf
